# Supplementary material for: Decoding GPCR signaling in living cells to advance early therapeutic discovery for neurological disorders
Source: Front Mol Neurosci. 2026 Jun 1;19:1789400. doi: 10.3389/fnmol.2026.1789400 (PMC13265478; doi:10.3389/fnmol.2026.1789400)
Supplement: SUPPLEMENTARY TABLE S1 — GPCRs implicated in neurodegenerative, neurodevelopmental, and psychiatric disorders. GPCR mean association score and disease associations were retrieved from GPCRdb. [file Table_1.XLSX]

## Sheet: Table S1
GPCR	Gene_Symbol	Full_Name	Receptor_Family	Classification_according_to_Ligand	GPCR class	Disease_Association_Score	Disease	Disease_Classification	Prevalence_worldwide	Source
5HT1A	HTR1A	5-Hydroxytryptamine receptor 1A	Serotonin receptors	Aminergic receptors	Class A	0,402	Alzheimer's Disease	Neurodegenerative Disease	57000000	GBD 2021 Nervous System Disorders Collaborators. “Global, regional, and national burden of disorders affecting the nervous system, 1990-2021: a systematic analysis for the Global Burden of Disease Study 2021.” The Lancet. Neurology vol. 23,4 (2024): 344-381. doi:10.1016/S1474-4422(24)00038-3
5HT2A	HTR2A	5-Hydroxytryptamine receptor 2A	Serotonin receptors	Aminergic receptors	Class A	0,409	Alzheimer's Disease	Neurodegenerative Disease	57000000
5HT6R	HTR6	5-Hydroxytryptamine receptor 6	Serotonin receptors	Aminergic receptors	Class A	0,39	Alzheimer's Disease	Neurodegenerative Disease	57000000
ACM1	CHRM1	Muscarinic acetylcholine receptor M1	Acetylcholine receptors (muscarinic)	Aminergic receptors	Class A	0,268	Alzheimer's Disease	Neurodegenerative Disease	57000000
ACM2	CHRM2	Muscarinic acetylcholine receptor M2	Acetylcholine receptors (muscarinic)	Aminergic receptors	Class A	0,101	Alzheimer's Disease	Neurodegenerative Disease	57000000
ACM3	CHRM3	Muscarinic acetylcholine receptor M3	Acetylcholine receptors (muscarinic)	Aminergic receptors	Class A	0,101	Alzheimer's Disease	Neurodegenerative Disease	57000000
ACM4	CHRM4	Muscarinic acetylcholine receptor M4	Acetylcholine receptors (muscarinic)	Aminergic receptors	Class A	NA	Alzheimer's Disease	Neurodegenerative Disease	57000000
ACM5	CHRM5	Muscarinic acetylcholine receptor M5	Acetylcholine receptors (muscarinic)	Aminergic receptors	Class A	0,002	Alzheimer's Disease	Neurodegenerative Disease	57000000
ADA2A	ADORA2A	Adenosine A2a receptor	Adrenoceptors	Aminergic receptors	Class A	0,271	Alzheimer's Disease	Neurodegenerative Disease	57000000
ADA2B	ADORA2B	Adenosine A2b receptor	Adrenoceptors	Aminergic receptors	Class A	0,389	Alzheimer's Disease	Neurodegenerative Disease	57000000
ADA2C	ADORA2C	Adenosine A2c receptor	Adrenoceptors	Aminergic receptors	Class A	0,289	Alzheimer's Disease	Neurodegenerative Disease	57000000
ADRB2	ADRB2	Beta-2 adrenergic receptor	Adrenoceptors	Aminergic receptors	Class A	0,388	Alzheimer's Disease	Neurodegenerative Disease	57000000
AGTR1	AGTR1	Angiotensin II receptor type 1	Angiotensin receptors	Peptide receptors	Class A	0,273	Alzheimer's Disease	Neurodegenerative Disease	57000000
CLTR1	CYSLTR1	Cysteinyl leukotriene receptor 1	Leukotriene receptors	Lipid receptors	Class A	0,341	Alzheimer's Disease	Neurodegenerative Disease	57000000
DRD2	DRD2	Dopamine receptor D2	Dopamine receptors	Aminergic receptors	Class A	0,408	Alzheimer's Disease	Neurodegenerative Disease	57000000
DRD3	DRD3	Dopamine receptor D3	Dopamine receptors	Aminergic receptors	Class A	0,288	Alzheimer's Disease	Neurodegenerative Disease	57000000
DRD4	DRD4	Dopamine receptor D4	Dopamine receptors	Aminergic receptors	Class A	0,288	Alzheimer's Disease	Neurodegenerative Disease	57000000
GLP1R	GLP1R	Glucagon-like peptide 1 receptor	Glucagon receptors	Peptide receptors	Class B1	0,332	Alzheimer's Disease	Neurodegenerative Disease	57000000
GNRHR	GNRHR	Gonadotropin-releasing hormone receptor	Gonadotrophin-releasing hormone receptors	Peptide receptors	Class A	0,11	Alzheimer's Disease	Neurodegenerative Disease	57000000
MTR1A	MTNR1A	Melatonin receptor 1A	Melatonin receptors	Melatonin receptors	Class A	0,092	Alzheimer's Disease	Neurodegenerative Disease	57000000
MTR1B	MTNR1B	Melatonin receptor 1B	Melatonin receptors	Melatonin receptors	Class A	0,092	Alzheimer's Disease	Neurodegenerative Disease	57000000
OX1R	HCRTR1	Orexin receptor type 1	Orexin receptors	Peptide receptors	Class A	0,101	Alzheimer's Disease	Neurodegenerative Disease	57000000
OX2R	HCRTR2	Orexin receptor type 2	Orexin receptors	Peptide receptors	Class A	0,105	Alzheimer's Disease	Neurodegenerative Disease	57000000
5HT2A	HTR2A	5-Hydroxytryptamine receptor 2A	Serotonin receptors	Aminergic receptors	Class A	0,108	Amyotrophic Lateral Sclerosis	Neurodegenerative Disease	273000	GBD 2021 Nervous System Disorders Collaborators. “Global, regional, and national burden of disorders affecting the nervous system, 1990-2021: a systematic analysis for the Global Burden of Disease Study 2021.” The Lancet. Neurology vol. 23,4 (2024): 344-381. doi:10.1016/S1474-4422(24)00038-3
AA2AR	ADORA2A	Adenosine A2A receptor	Adenosine receptors	Nucleotide receptors	Class A	0,046	Amyotrophic Lateral Sclerosis	Neurodegenerative Disease	273000
ACM1	CHRM1	Muscarinic acetylcholine receptor M1	Acetylcholine receptors (muscarinic)	Aminergic receptors	Class A	0,092	Amyotrophic Lateral Sclerosis	Neurodegenerative Disease	273000
ACM2	CHRM2	Muscarinic acetylcholine receptor M2	Acetylcholine receptors (muscarinic)	Aminergic receptors	Class A	0,092	Amyotrophic Lateral Sclerosis	Neurodegenerative Disease	273000
ACM3	CHRM3	Muscarinic acetylcholine receptor M3	Acetylcholine receptors (muscarinic)	Aminergic receptors	Class A	0,092	Amyotrophic Lateral Sclerosis	Neurodegenerative Disease	273000
ACM4	CHRM4	Muscarinic acetylcholine receptor M4	Acetylcholine receptors (muscarinic)	Aminergic receptors	Class A	NA	Amyotrophic Lateral Sclerosis	Neurodegenerative Disease	273000
ACM5	CHRM5	Muscarinic acetylcholine receptor M5	Acetylcholine receptors (muscarinic)	Aminergic receptors	Class A	NA	Amyotrophic Lateral Sclerosis	Neurodegenerative Disease	273000
ACTHR	MC2R	Adrenocorticotropic hormone receptor	Melanocortin receptors	Peptide receptors	Class A	0,083	Amyotrophic Lateral Sclerosis	Neurodegenerative Disease	273000
ADA1D	ADRA1D	Alpha-1D adrenergic receptor	Adrenoceptors	Aminergic receptors	Class A	NA	Amyotrophic Lateral Sclerosis	Neurodegenerative Disease	273000
ADA2A	ADRA2A	Alpha-2A adrenergic receptor	Adrenoceptors	Aminergic receptors	Class A	0,074	Amyotrophic Lateral Sclerosis	Neurodegenerative Disease	273000
ADA2B	ADRA2B	Alpha-2B adrenergic receptor	Adrenoceptors	Aminergic receptors	Class A	0,074	Amyotrophic Lateral Sclerosis	Neurodegenerative Disease	273000
ADA2C	ADRA2C	Alpha-2C adrenergic receptor	Adrenoceptors	Aminergic receptors	Class A	0,074	Amyotrophic Lateral Sclerosis	Neurodegenerative Disease	273000
ADRB2	ADRB2	Beta-2 adrenergic receptor	Adrenoceptors	Aminergic receptors	Class A	0,074	Amyotrophic Lateral Sclerosis	Neurodegenerative Disease	273000
CNR1	CNR1	Cannabinoid receptor 1	Cannabinoid receptors	Lipid receptors	Class A	0,285	Amyotrophic Lateral Sclerosis	Neurodegenerative Disease	273000
CNR2	CNR2	Cannabinoid receptor 2	Cannabinoid receptors	Lipid receptors	Class A	NA	Amyotrophic Lateral Sclerosis	Neurodegenerative Disease	273000
DRD1	DRD1	Dopamine receptor D1	Dopamine receptors	Aminergic receptors	Class A	0,092	Amyotrophic Lateral Sclerosis	Neurodegenerative Disease	273000
DRD2	DRD2	Dopamine receptor D2	Dopamine receptors	Aminergic receptors	Class A	0,111	Amyotrophic Lateral Sclerosis	Neurodegenerative Disease	273000
DRD3	DRD3	Dopamine receptor D3	Dopamine receptors	Aminergic receptors	Class A	0,106	Amyotrophic Lateral Sclerosis	Neurodegenerative Disease	273000
DRD4	DRD4	Dopamine receptor D4	Dopamine receptors	Aminergic receptors	Class A	0,105	Amyotrophic Lateral Sclerosis	Neurodegenerative Disease	273000
DRD5	DRD5	Dopamine receptor D5	Dopamine receptors	Aminergic receptors	Class A	0,092	Amyotrophic Lateral Sclerosis	Neurodegenerative Disease	273000
HRH1	HRH1	Histamine H1 receptor	Histamine receptors	Aminergic receptors	Class A	NA	Amyotrophic Lateral Sclerosis	Neurodegenerative Disease	273000
S1PR1	S1PR1	Sphingosine-1-phosphate receptor 1	Lysophospholipid (S1P) receptors	Lipid receptors	Class A	0,092	Amyotrophic Lateral Sclerosis	Neurodegenerative Disease	273000
S1PR2	S1PR2	Sphingosine-1-phosphate receptor 2	Lysophospholipid (S1P) receptors	Lipid receptors	Class A	0,092	Amyotrophic Lateral Sclerosis	Neurodegenerative Disease	273000
S1PR3	S1PR3	Sphingosine-1-phosphate receptor 3	Lysophospholipid (S1P) receptors	Lipid receptors	Class A	0,092	Amyotrophic Lateral Sclerosis	Neurodegenerative Disease	273000
S1PR4	S1PR4	Sphingosine-1-phosphate receptor 4	Lysophospholipid (S1P) receptors	Lipid receptors	Class A	0,092	Amyotrophic Lateral Sclerosis	Neurodegenerative Disease	273000
S1PR5	S1PR5	Sphingosine-1-phosphate receptor 5	Lysophospholipid (S1P) receptors	Lipid receptors	Class A	0,092	Amyotrophic Lateral Sclerosis	Neurodegenerative Disease	273000
5HT1A	HTR1A	5-Hydroxytryptamine receptor 1A	Serotonin receptors	Aminergic receptors	Class A	0,015	Huntington's Disease	Neurodegenerative Disease	135000	World Health Organization, 2020. 8A01.10 Huntington disease. Available at: https://icd.who.int/browse11/l-m/en#/http://id.who.int/icd/entity/2132180242 Accessed October 2021.
5HT1B	HTR1B	5-Hydroxytryptamine receptor 1B	Serotonin receptors	Aminergic receptors	Class A	0,016	Huntington's Disease	Neurodegenerative Disease	135000
5HT1D	HTR1D	5-Hydroxytryptamine receptor 1D	Serotonin receptors	Aminergic receptors	Class A	0,002	Huntington's Disease	Neurodegenerative Disease	135000
5HT1E	HTR1E	5-Hydroxytryptamine receptor 1E	Serotonin receptors	Aminergic receptors	Class A	NA	Huntington's Disease	Neurodegenerative Disease	135000
5HT1F	HTR1F	5-Hydroxytryptamine receptor 1F	Serotonin receptors	Aminergic receptors	Class A	NA	Huntington's Disease	Neurodegenerative Disease	135000
5HT2A	HTR2A	5-Hydroxytryptamine receptor 2A	Serotonin receptors	Aminergic receptors	Class A	0,275	Huntington's Disease	Neurodegenerative Disease	135000
5HT2B	HTR2B	5-Hydroxytryptamine receptor 2B	Serotonin receptors	Aminergic receptors	Class A	NA	Huntington's Disease	Neurodegenerative Disease	135000
5HT2C	HTR2C	5-Hydroxytryptamine receptor 2C	Serotonin receptors	Aminergic receptors	Class A	0,272	Huntington's Disease	Neurodegenerative Disease	135000
5HT4R	HTR4	5-Hydroxytryptamine receptor 4	Serotonin receptors	Aminergic receptors	Class A	0,004	Huntington's Disease	Neurodegenerative Disease	135000
5HT6R	HTR6	5-Hydroxytryptamine receptor 6	Serotonin receptors	Aminergic receptors	Class A	NA	Huntington's Disease	Neurodegenerative Disease	135000
5HT7R	HTR7	5-Hydroxytryptamine receptor 7	Serotonin receptors	Aminergic receptors	Class A	NA	Huntington's Disease	Neurodegenerative Disease	135000
AA2AR	ADORA2A	Adenosine A2A receptor	Adenosine receptors	Nucleotide receptors	Class A	0,101	Huntington's Disease	Neurodegenerative Disease	135000
ADA1A	ADRA1A	Alpha-1A adrenergic receptor	Adrenoceptors	Aminergic receptors	Class A	NA	Huntington's Disease	Neurodegenerative Disease	135000
ADA1B	ADRA1B	Alpha-1B adrenergic receptor	Adrenoceptors	Aminergic receptors	Class A	NA	Huntington's Disease	Neurodegenerative Disease	135000
ADA1D	ADRA1D	Alpha-1D adrenergic receptor	Adrenoceptors	Aminergic receptors	Class A	NA	Huntington's Disease	Neurodegenerative Disease	135000
ADA2A	ADRA2A	Alpha-2A adrenergic receptor	Adrenoceptors	Aminergic receptors	Class A	0,002	Huntington's Disease	Neurodegenerative Disease	135000
ADA2B	ADRA2B	Alpha-2B adrenergic receptor	Adrenoceptors	Aminergic receptors	Class A	0,007	Huntington's Disease	Neurodegenerative Disease	135000
ADA2C	ADRA2C	Alpha-2C adrenergic receptor	Adrenoceptors	Aminergic receptors	Class A	NA	Huntington's Disease	Neurodegenerative Disease	135000
CNR1	CNR1	Cannabinoid receptor 1	Cannabinoid receptors	Lipid receptors	Class A	0,095	Huntington's Disease	Neurodegenerative Disease	135000
DRD2	DRD2	Dopamine receptor D2	Dopamine receptors	Aminergic receptors	Class A	0,394	Huntington's Disease	Neurodegenerative Disease	135000
DRD3	DRD3	Dopamine receptor D3	Dopamine receptors	Aminergic receptors	Class A	0,33	Huntington's Disease	Neurodegenerative Disease	135000
DRD4	DRD4	Dopamine receptor D4	Dopamine receptors	Aminergic receptors	Class A	0,273	Huntington's Disease	Neurodegenerative Disease	135000
V1AR	AVPR1A	Vasopressin receptor 1A	Vasopressin and oxytocin receptors	Peptide receptors	Class A	0,074	Huntington's Disease	Neurodegenerative Disease	135000
5HT2A	HTR2A	5-Hydroxytryptamine receptor 2A	Serotonin receptors	Aminergic receptors	Class A	0,047	Multiple Sclerosis	Neurodegenerative Disease	1890000	GBD 2021 Nervous System Disorders Collaborators. “Global, regional, and national burden of disorders affecting the nervous system, 1990-2021: a systematic analysis for the Global Burden of Disease Study 2021.” The Lancet. Neurology vol. 23,4 (2024): 344-381. doi:10.1016/S1474-4422(24)00038-3
5HT2C	HTR2C	5-Hydroxytryptamine receptor 2C	Serotonin receptors	Aminergic receptors	Class A	0,305	Multiple Sclerosis	Neurodegenerative Disease	1890000
ACKR3	ACKR3	Atypical chemokine receptor 3	Chemokine receptors	Protein receptors	Class A	0,009	Multiple Sclerosis	Neurodegenerative Disease	1890000
ACTHR	MC2R	Adrenocorticotropic hormone receptor	Melanocortin receptors	Peptide receptors	Class A	0,559	Multiple Sclerosis	Neurodegenerative Disease	1890000
CNR1	CNR1	Cannabinoid receptor 1	Cannabinoid receptors	Lipid receptors	Class A	0,404	Multiple Sclerosis	Neurodegenerative Disease	1890000
CNR2	CNR2	Cannabinoid receptor 2	Cannabinoid receptors	Lipid receptors	Class A	0,014	Multiple Sclerosis	Neurodegenerative Disease	1890000
DRD2	DRD2	Dopamine receptor D2	Dopamine receptors	Aminergic receptors	Class A	0,048	Multiple Sclerosis	Neurodegenerative Disease	1890000
GABR1	GABBR1	GABA receptor subunit rho-1	GABAB receptors	Amino acid receptors	Class C	0,567	Multiple Sclerosis	Neurodegenerative Disease	1890000
GABR2	GABBR2	GABA receptor subunit rho-2	GABAB receptors	Amino acid receptors	Class C	0,566	Multiple Sclerosis	Neurodegenerative Disease	1890000
HRH1	HRH1	Histamine H1 receptor	Histamine receptors	Aminergic receptors	Class A	0,543	Multiple Sclerosis	Neurodegenerative Disease	1890000
S1PR1	S1PR1	Sphingosine-1-phosphate receptor 1	Lysophospholipid (S1P) receptors	Lipid receptors	Class A	0,605	Multiple Sclerosis	Neurodegenerative Disease	1890000
S1PR2	S1PR2	Sphingosine-1-phosphate receptor 2	Lysophospholipid (S1P) receptors	Lipid receptors	Class A	0,597	Multiple Sclerosis	Neurodegenerative Disease	1890000
S1PR3	S1PR3	Sphingosine-1-phosphate receptor 3	Lysophospholipid (S1P) receptors	Lipid receptors	Class A	0,595	Multiple Sclerosis	Neurodegenerative Disease	1890000
S1PR4	S1PR4	Sphingosine-1-phosphate receptor 4	Lysophospholipid (S1P) receptors	Lipid receptors	Class A	0,594	Multiple Sclerosis	Neurodegenerative Disease	1890000
S1PR5	S1PR5	Sphingosine-1-phosphate receptor 5	Lysophospholipid (S1P) receptors	Lipid receptors	Class A	0,594	Multiple Sclerosis	Neurodegenerative Disease	1890000
TAAR1	TAAR1	Trace amine-associated receptor 1	Trace amine receptors	Aminergic receptors	Class A	0,01	Multiple Sclerosis	Neurodegenerative Disease	1890000
5HT2A	HTR2A	5-Hydroxytryptamine receptor 2A	Serotonin receptors	Aminergic receptors	Class A	0,58	Parkinson's Disease	Neurodegenerative Disease	11800000	GBD 2021 Nervous System Disorders Collaborators. “Global, regional, and national burden of disorders affecting the nervous system, 1990-2021: a systematic analysis for the Global Burden of Disease Study 2021.” The Lancet. Neurology vol. 23,4 (2024): 344-381. doi:10.1016/S1474-4422(24)00038-3
5HT2C	HTR2C	5-Hydroxytryptamine receptor 2C	Serotonin receptors	Aminergic receptors	Class A	0,544	Parkinson's Disease	Neurodegenerative Disease	11800000
AA1R	ADORA1	Adenosine A1 receptor	Adenosine receptors	Nucleotide receptors	Class A	0,291	Parkinson's Disease	Neurodegenerative Disease	11800000
AA2AR	ADORA2A	Adenosine A2A receptor	Adenosine receptors	Nucleotide receptors	Class A	0,573	Parkinson's Disease	Neurodegenerative Disease	11800000
AA2BR	ADORA2B	Adenosine A2B receptor	Adenosine receptors	Nucleotide receptors	Class A	0,358	Parkinson's Disease	Neurodegenerative Disease	11800000
AA3R	ADORA3	Adenosine A3 receptor	Adenosine receptors	Nucleotide receptors	Class A	0,288	Parkinson's Disease	Neurodegenerative Disease	11800000
ACM1	CHRM1	Muscarinic acetylcholine receptor M1	Acetylcholine receptors (muscarinic)	Aminergic receptors	Class A	0,666	Parkinson's Disease	Neurodegenerative Disease	11800000
ACM2	CHRM2	Muscarinic acetylcholine receptor M2	Acetylcholine receptors (muscarinic)	Aminergic receptors	Class A	0,565	Parkinson's Disease	Neurodegenerative Disease	11800000
ACM3	CHRM3	Muscarinic acetylcholine receptor M3	Acetylcholine receptors (muscarinic)	Aminergic receptors	Class A	0,567	Parkinson's Disease	Neurodegenerative Disease	11800000
ACM4	CHRM4	Muscarinic acetylcholine receptor M4	Acetylcholine receptors (muscarinic)	Aminergic receptors	Class A	NA	Parkinson's Disease	Neurodegenerative Disease	11800000
ACM5	CHRM5	Muscarinic acetylcholine receptor M5	Acetylcholine receptors (muscarinic)	Aminergic receptors	Class A	NA	Parkinson's Disease	Neurodegenerative Disease	11800000
ADA1A	ADRA1A	Alpha-1A adrenergic receptor	Adrenoceptors	Aminergic receptors	Class A	0,399	Parkinson's Disease	Neurodegenerative Disease	11800000
ADA1B	ADRA1B	Alpha-1B adrenergic receptor	Adrenoceptors	Aminergic receptors	Class A	0,399	Parkinson's Disease	Neurodegenerative Disease	11800000
ADA1D	ADRA1D	Alpha-1D adrenergic receptor	Adrenoceptors	Aminergic receptors	Class A	0,399	Parkinson's Disease	Neurodegenerative Disease	11800000
ADA2A	ADRA2A	Alpha-2A adrenergic receptor	Adrenoceptors	Aminergic receptors	Class A	0,555	Parkinson's Disease	Neurodegenerative Disease	11800000
ADA2B	ADRA2B	Alpha-2B adrenergic receptor	Adrenoceptors	Aminergic receptors	Class A	0,635	Parkinson's Disease	Neurodegenerative Disease	11800000
ADA2C	ADRA2C	Alpha-2C adrenergic receptor	Adrenoceptors	Aminergic receptors	Class A	0,556	Parkinson's Disease	Neurodegenerative Disease	11800000
ADRB1	ADRB1	Beta-1 adrenergic receptor	Adrenoceptors	Aminergic receptors	Class A	0,565	Parkinson's Disease	Neurodegenerative Disease	11800000
ADRB2	ADRB2	Beta-2 adrenergic receptor	Adrenoceptors	Aminergic receptors	Class A	0,404	Parkinson's Disease	Neurodegenerative Disease	11800000
ADRB3	ADRB3	Beta-3 adrenergic receptor	Adrenoceptors	Aminergic receptors	Class A	0,563	Parkinson's Disease	Neurodegenerative Disease	11800000
CNR1	CNR1	Cannabinoid receptor 1	Cannabinoid receptors	Lipid receptors	Class A	0,296	Parkinson's Disease	Neurodegenerative Disease	11800000
DRD1	DRD1	Dopamine receptor D1	Dopamine receptors	Aminergic receptors	Class A	0,588	Parkinson's Disease	Neurodegenerative Disease	11800000
DRD2	DRD2	Dopamine receptor D2	Dopamine receptors	Aminergic receptors	Class A	0,621	Parkinson's Disease	Neurodegenerative Disease	11800000
DRD3	DRD3	Dopamine receptor D3	Dopamine receptors	Aminergic receptors	Class A	0,612	Parkinson's Disease	Neurodegenerative Disease	11800000
DRD4	DRD4	Dopamine receptor D4	Dopamine receptors	Aminergic receptors	Class A	0,609	Parkinson's Disease	Neurodegenerative Disease	11800000
DRD5	DRD5	Dopamine receptor D5	Dopamine receptors	Aminergic receptors	Class A	0,495	Parkinson's Disease	Neurodegenerative Disease	11800000
GLP1R	GLP1R	Glucagon-like peptide 1 receptor	Glucagon receptors	Peptide receptors	Class B1	0,306	Parkinson's Disease	Neurodegenerative Disease	11800000
GPR6	GPR6	G protein–coupled receptor 6	Class A orphans	Orphan receptors	Class A	0,016	Parkinson's Disease	Neurodegenerative Disease	11800000
GRM5	GRM5	Metabotropic glutamate receptor 5	Metabotropic glutamate receptors	Amino acid receptors	Class C	0,11	Parkinson's Disease	Neurodegenerative Disease	11800000
HRH1	HRH1	Histamine H1 receptor	Histamine receptors	Aminergic receptors	Class A	0,462	Parkinson's Disease	Neurodegenerative Disease	11800000
5HT1A	HTR1A	5-Hydroxytryptamine receptor 1A	Serotonin receptors	Aminergic receptors	Class A	0,451	Autism Spectrum Disorder	Neurodevelopmental Disorder	61800000	GBD 2021 Nervous System Disorders Collaborators. “Global, regional, and national burden of disorders affecting the nervous system, 1990-2021: a systematic analysis for the Global Burden of Disease Study 2021.” The Lancet. Neurology vol. 23,4 (2024): 344-381. doi:10.1016/S1474-4422(24)00038-3
5HT1D	HTR1D	5-Hydroxytryptamine receptor 1D	Serotonin receptors	Aminergic receptors	Class A	NA	Autism Spectrum Disorder	Neurodevelopmental Disorder	61800000
5HT2A	HTR2A	5-Hydroxytryptamine receptor 2A	Serotonin receptors	Aminergic receptors	Class A	0,462	Autism Spectrum Disorder	Neurodevelopmental Disorder	61800000
5HT2B	HTR2B	5-Hydroxytryptamine receptor 2B	Serotonin receptors	Aminergic receptors	Class A	NA	Autism Spectrum Disorder	Neurodevelopmental Disorder	61800000
5HT2C	HTR2C	5-Hydroxytryptamine receptor 2C	Serotonin receptors	Aminergic receptors	Class A	0,527	Autism Spectrum Disorder	Neurodevelopmental Disorder	61800000
ADRB1	ADRB1	Beta-1 adrenergic receptor	Adrenoceptors	Aminergic receptors	Class A	0,018	Autism Spectrum Disorder	Neurodevelopmental Disorder	61800000
ADRB2	ADRB2	Beta-2 adrenergic receptor	Adrenoceptors	Aminergic receptors	Class A	0,018	Autism Spectrum Disorder	Neurodevelopmental Disorder	61800000
CNR1	CNR1	Cannabinoid receptor 1	Cannabinoid receptors	Lipid receptors	Class A	0,092	Autism Spectrum Disorder	Neurodevelopmental Disorder	61800000
CNR2	CNR2	Cannabinoid receptor 2	Cannabinoid receptors	Lipid receptors	Class A	NA	Autism Spectrum Disorder	Neurodevelopmental Disorder	61800000
DRD1	DRD1	Dopamine receptor D1	Dopamine receptors	Aminergic receptors	Class A	0,001	Autism Spectrum Disorder	Neurodevelopmental Disorder	61800000
DRD2	DRD2	Dopamine receptor D2	Dopamine receptors	Aminergic receptors	Class A	0,499	Autism Spectrum Disorder	Neurodevelopmental Disorder	61800000
DRD3	DRD3	Dopamine receptor D3	Dopamine receptors	Aminergic receptors	Class A	0,197	Autism Spectrum Disorder	Neurodevelopmental Disorder	61800000
DRD4	DRD4	Dopamine receptor D4	Dopamine receptors	Aminergic receptors	Class A	0,092	Autism Spectrum Disorder	Neurodevelopmental Disorder	61800000
DRD5	DRD5	Dopamine receptor D5	Dopamine receptors	Aminergic receptors	Class A	NA	Autism Spectrum Disorder	Neurodevelopmental Disorder	61800000
FSHR	FSHR	Follicle-stimulating hormone receptor	Glycoprotein hormone receptors	Protein receptors	Class A	NA	Autism Spectrum Disorder	Neurodevelopmental Disorder	61800000
GABR1	GABBR1	GABA receptor subunit rho-1	GABAB receptors	Amino acid receptors	Class C	0,161	Autism Spectrum Disorder	Neurodevelopmental Disorder	61800000
GABR2	GABBR2	GABA receptor subunit rho-2	GABAB receptors	Amino acid receptors	Class C	0,172	Autism Spectrum Disorder	Neurodevelopmental Disorder	61800000
GRM5	GRM5	Metabotropic glutamate receptor 5	Metabotropic glutamate receptors	Amino acid receptors	Class C	0,179	Autism Spectrum Disorder	Neurodevelopmental Disorder	61800000
OPRD	OPRD1	Delta opioid receptor	Opioid receptors	Peptide receptors	Class A	0,042	Autism Spectrum Disorder	Neurodevelopmental Disorder	61800000
OPRK	OPRK1	Kappa opioid receptor	Opioid receptors	Peptide receptors	Class A	0,037	Autism Spectrum Disorder	Neurodevelopmental Disorder	61800000
OPRM	OPRM1	Mu opioid receptor	Opioid receptors	Peptide receptors	Class A	0,037	Autism Spectrum Disorder	Neurodevelopmental Disorder	61800000
OXYR	OXTR	Oxytocin receptor	Vasopressin and oxytocin receptors	Peptide receptors	Class A	0,31	Autism Spectrum Disorder	Neurodevelopmental Disorder	61800000
P2RY2	P2RY2	Purinergic receptor P2Y2	P2Y receptors	Nucleotide receptors	Class A	NA	Autism Spectrum Disorder	Neurodevelopmental Disorder	61800000
SCTR	SCTR	Secretin receptor	Glucagon receptors	Peptide receptors	Class B1	0,368	Autism Spectrum Disorder	Neurodevelopmental Disorder	61800000
V1AR	AVPR1A	Vasopressin receptor 1A	Vasopressin and oxytocin receptors	Peptide receptors	Class A	0,129	Autism Spectrum Disorder	Neurodevelopmental Disorder	61800000
V1BR	AVPR1B	Vasopressin receptor 1B	Vasopressin and oxytocin receptors	Peptide receptors	Class A	0,074	Autism Spectrum Disorder	Neurodevelopmental Disorder	61800000
V2R	AVPR2	Vasopressin receptor 2	Vasopressin and oxytocin receptors	Peptide receptors	Class A	0,074	Autism Spectrum Disorder	Neurodevelopmental Disorder	61800000
5HT1A	HTR1A	5-Hydroxytryptamine receptor 1A	Serotonin receptors	Aminergic receptors	Class A	0,591	Bipolar Disorder	Neuropsychiatric Disorder	37000000	WHO website, accessed on January 13, 2025
5HT1B	HTR1B	5-Hydroxytryptamine receptor 1B	Serotonin receptors	Aminergic receptors	Class A	0,076	Bipolar Disorder	Neuropsychiatric Disorder	37000000
5HT1D	HTR1D	5-Hydroxytryptamine receptor 1D	Serotonin receptors	Aminergic receptors	Class A	0,074	Bipolar Disorder	Neuropsychiatric Disorder	37000000
5HT2A	HTR2A	5-Hydroxytryptamine receptor 2A	Serotonin receptors	Aminergic receptors	Class A	0,609	Bipolar Disorder	Neuropsychiatric Disorder	37000000
5HT2B	HTR2B	5-Hydroxytryptamine receptor 2B	Serotonin receptors	Aminergic receptors	Class A	0,074	Bipolar Disorder	Neuropsychiatric Disorder	37000000
5HT2C	HTR2C	5-Hydroxytryptamine receptor 2C	Serotonin receptors	Aminergic receptors	Class A	0,605	Bipolar Disorder	Neuropsychiatric Disorder	37000000
5HT4R	HTR4	5-Hydroxytryptamine receptor 4	Serotonin receptors	Aminergic receptors	Class A	0,078	Bipolar Disorder	Neuropsychiatric Disorder	37000000
5HT7R	HTR7	5-Hydroxytryptamine receptor 7	Serotonin receptors	Aminergic receptors	Class A	0,102	Bipolar Disorder	Neuropsychiatric Disorder	37000000
AA2AR	ADORA2A	Adenosine A2A receptor	Adenosine receptors	Nucleotide receptors	Class A	0,021	Bipolar Disorder	Neuropsychiatric Disorder	37000000
AA2BR	ADORA2B	Adenosine A2B receptor	Adenosine receptors	Nucleotide receptors	Class A	0,018	Bipolar Disorder	Neuropsychiatric Disorder	37000000
ACM1	CHRM1	Muscarinic acetylcholine receptor M1	Acetylcholine receptors (muscarinic)	Aminergic receptors	Class A	0,092	Bipolar Disorder	Neuropsychiatric Disorder	37000000
ACM2	CHRM2	Muscarinic acetylcholine receptor M2	Acetylcholine receptors (muscarinic)	Aminergic receptors	Class A	0,011	Bipolar Disorder	Neuropsychiatric Disorder	37000000
ACM3	CHRM3	Muscarinic acetylcholine receptor M3	Acetylcholine receptors (muscarinic)	Aminergic receptors	Class A	0,172	Bipolar Disorder	Neuropsychiatric Disorder	37000000
ACM4	CHRM4	Muscarinic acetylcholine receptor M4	Acetylcholine receptors (muscarinic)	Aminergic receptors	Class A	0,038	Bipolar Disorder	Neuropsychiatric Disorder	37000000
ACM5	CHRM5	Muscarinic acetylcholine receptor M5	Acetylcholine receptors (muscarinic)	Aminergic receptors	Class A	NA	Bipolar Disorder	Neuropsychiatric Disorder	37000000
ADA1A	ADRA1A	Alpha-1A adrenergic receptor	Adrenoceptors	Aminergic receptors	Class A	NA	Bipolar Disorder	Neuropsychiatric Disorder	37000000
ADA1B	ADRA1B	Alpha-1B adrenergic receptor	Adrenoceptors	Aminergic receptors	Class A	NA	Bipolar Disorder	Neuropsychiatric Disorder	37000000
ADA2C	ADRA2C	Alpha-2C adrenergic receptor	Adrenoceptors	Aminergic receptors	Class A	0,462	Bipolar Disorder	Neuropsychiatric Disorder	37000000
AGTR1	AGTR1	Angiotensin II receptor type 1	Angiotensin receptors	Peptide receptors	Class A	0,019	Bipolar Disorder	Neuropsychiatric Disorder	37000000
CNR1	CNR1	Cannabinoid receptor 1	Cannabinoid receptors	Lipid receptors	Class A	0,295	Bipolar Disorder	Neuropsychiatric Disorder	37000000
CNR2	CNR2	Cannabinoid receptor 2	Cannabinoid receptors	Lipid receptors	Class A	0,002	Bipolar Disorder	Neuropsychiatric Disorder	37000000
DRD2	DRD2	Dopamine receptor D2	Dopamine receptors	Aminergic receptors	Class A	0,66	Bipolar Disorder	Neuropsychiatric Disorder	37000000
DRD3	DRD3	Dopamine receptor D3	Dopamine receptors	Aminergic receptors	Class A	0,597	Bipolar Disorder	Neuropsychiatric Disorder	37000000
DRD4	DRD4	Dopamine receptor D4	Dopamine receptors	Aminergic receptors	Class A	0,592	Bipolar Disorder	Neuropsychiatric Disorder	37000000
GLP1R	GLP1R	Glucagon-like peptide 1 receptor	Glucagon receptors	Peptide receptors	Class B1	0,262	Bipolar Disorder	Neuropsychiatric Disorder	37000000
HRH1	HRH1	Histamine H1 receptor	Histamine receptors	Aminergic receptors	Class A	0,003	Bipolar Disorder	Neuropsychiatric Disorder	37000000
HRH2	HRH2	Histamine H2 receptor	Histamine receptors	Aminergic receptors	Class A	NA	Bipolar Disorder	Neuropsychiatric Disorder	37000000
MTR1A	MTNR1A	Melatonin receptor 1A	Melatonin receptors	Melatonin receptors	Class A	0,514	Bipolar Disorder	Neuropsychiatric Disorder	37000000
MTR1B	MTNR1B	Melatonin receptor 1B	Melatonin receptors	Melatonin receptors	Class A	0,517	Bipolar Disorder	Neuropsychiatric Disorder	37000000
OPRD	OPRD1	Delta opioid receptor	Opioid receptors	Peptide receptors	Class A	0,462	Bipolar Disorder	Neuropsychiatric Disorder	37000000
OPRK	OPRK1	Kappa opioid receptor	Opioid receptors	Peptide receptors	Class A	0,233	Bipolar Disorder	Neuropsychiatric Disorder	37000000
OPRM	OPRM1	Mu opioid receptor	Opioid receptors	Peptide receptors	Class A	0,241	Bipolar Disorder	Neuropsychiatric Disorder	37000000
TAAR1	TAAR1	Trace amine-associated receptor 1	Trace amine receptors	Aminergic receptors	Class A	0,003	Bipolar Disorder	Neuropsychiatric Disorder	37000000
5HT1A	HTR1A	5-Hydroxytryptamine receptor 1A	Serotonin receptors	Aminergic receptors	Class A	0,596	Major Depressive Disorder	Neuropsychiatric Disorder	332000000	WHO website, accessed on January 13, 2025
5HT1B	HTR1B	5-Hydroxytryptamine receptor 1B	Serotonin receptors	Aminergic receptors	Class A	0,409	Major Depressive Disorder	Neuropsychiatric Disorder	332000000
5HT1D	HTR1D	5-Hydroxytryptamine receptor 1D	Serotonin receptors	Aminergic receptors	Class A	0,408	Major Depressive Disorder	Neuropsychiatric Disorder	332000000
5HT1F	HTR2F	5-Hydroxytryptamine receptor 1F	Serotonin receptors	Aminergic receptors	Class A	0,402	Major Depressive Disorder	Neuropsychiatric Disorder	332000000
5HT2A	HTR2A	5-Hydroxytryptamine receptor 2A	Serotonin receptors	Aminergic receptors	Class A	0,607	Major Depressive Disorder	Neuropsychiatric Disorder	332000000
5HT2B	HTR2B	5-Hydroxytryptamine receptor 2B	Serotonin receptors	Aminergic receptors	Class A	0,448	Major Depressive Disorder	Neuropsychiatric Disorder	332000000
5HT2C	HTR2C	5-Hydroxytryptamine receptor 2C	Serotonin receptors	Aminergic receptors	Class A	0,604	Major Depressive Disorder	Neuropsychiatric Disorder	332000000
5HT4R	HTR4	5-Hydroxytryptamine receptor 4	Serotonin receptors	Aminergic receptors	Class A	0,404	Major Depressive Disorder	Neuropsychiatric Disorder	332000000
5HT6R	HTR6	5-Hydroxytryptamine receptor 6	Serotonin receptors	Aminergic receptors	Class A	0,403	Major Depressive Disorder	Neuropsychiatric Disorder	332000000
5HT7R	HTR7	5-Hydroxytryptamine receptor 7	Serotonin receptors	Aminergic receptors	Class A	0,404	Major Depressive Disorder	Neuropsychiatric Disorder	332000000
AA1R	ADORA1	Adenosine A1 receptor	Adenosine receptors	Nucleotide receptors	Class A	0,018	Major Depressive Disorder	Neuropsychiatric Disorder	332000000
AA2AR	ADORA2A	Adenosine A2A receptor	Adenosine receptors	Nucleotide receptors	Class A	0,048	Major Depressive Disorder	Neuropsychiatric Disorder	332000000
AA2BR	ADORA2B	Adenosine A2B receptor	Adenosine receptors	Nucleotide receptors	Class A	0,085	Major Depressive Disorder	Neuropsychiatric Disorder	332000000
AA3R	ADORA3	Adenosine A3 receptor	Adenosine receptors	Nucleotide receptors	Class A	0,018	Major Depressive Disorder	Neuropsychiatric Disorder	332000000
ACM1	CHRM1	Muscarinic acetylcholine receptor M1	Acetylcholine receptors (muscarinic)	Aminergic receptors	Class A	0,417	Major Depressive Disorder	Neuropsychiatric Disorder	332000000
ACM2	CHRM2	Muscarinic acetylcholine receptor M2	Acetylcholine receptors (muscarinic)	Aminergic receptors	Class A	0,206	Major Depressive Disorder	Neuropsychiatric Disorder	332000000
ACM3	CHRM3	Muscarinic acetylcholine receptor M3	Acetylcholine receptors (muscarinic)	Aminergic receptors	Class A	0,024	Major Depressive Disorder	Neuropsychiatric Disorder	332000000
ACM4	CHRM4	Muscarinic acetylcholine receptor M4	Acetylcholine receptors (muscarinic)	Aminergic receptors	Class A	0,038	Major Depressive Disorder	Neuropsychiatric Disorder	332000000
ACM5	CHRM5	Muscarinic acetylcholine receptor M5	Acetylcholine receptors (muscarinic)	Aminergic receptors	Class A	0,037	Major Depressive Disorder	Neuropsychiatric Disorder	332000000
ADA1A	ADRA1A	Alpha-1A adrenergic receptor	Adrenoceptors	Aminergic receptors	Class A	0,418	Major Depressive Disorder	Neuropsychiatric Disorder	332000000
ADA1B	ADRA1B	Alpha-1B adrenergic receptor	Adrenoceptors	Aminergic receptors	Class A	0,428	Major Depressive Disorder	Neuropsychiatric Disorder	332000000
ADA1D	ADRA1D	Alpha-1D adrenergic receptor	Adrenoceptors	Aminergic receptors	Class A	0,418	Major Depressive Disorder	Neuropsychiatric Disorder	332000000
ADA2A	ADRA2A	Alpha-2A adrenergic receptor	Adrenoceptors	Aminergic receptors	Class A	0,586	Major Depressive Disorder	Neuropsychiatric Disorder	332000000
ADA2B	ADRA2B	Alpha-2B adrenergic receptor	Adrenoceptors	Aminergic receptors	Class A	0,585	Major Depressive Disorder	Neuropsychiatric Disorder	332000000
ADA2C	ADRA2C	Alpha-2C adrenergic receptor	Adrenoceptors	Aminergic receptors	Class A	0,585	Major Depressive Disorder	Neuropsychiatric Disorder	332000000
ADRB1	ADRB1	Beta-1 adrenergic receptor	Adrenoceptors	Aminergic receptors	Class A	0,236	Major Depressive Disorder	Neuropsychiatric Disorder	332000000
ADRB2	ADRB2	Beta-2 adrenergic receptor	Adrenoceptors	Aminergic receptors	Class A	0,235	Major Depressive Disorder	Neuropsychiatric Disorder	332000000
CRFR1	CRHR1	Corticotropin-releasing factor receptor 1	Corticotropin-releasing factor receptors	Peptide receptors	Class B1	0,072	Major Depressive Disorder	Neuropsychiatric Disorder	332000000
DRD1	DRD1	Dopamine receptor D1	Dopamine receptors	Aminergic receptors	Class A	0,4	Major Depressive Disorder	Neuropsychiatric Disorder	332000000
DRD2	DRD2	Dopamine receptor D2	Dopamine receptors	Aminergic receptors	Class A	0,655	Major Depressive Disorder	Neuropsychiatric Disorder	332000000
DRD3	DRD3	Dopamine receptor D3	Dopamine receptors	Aminergic receptors	Class A	0,591	Major Depressive Disorder	Neuropsychiatric Disorder	332000000
DRD4	DRD4	Dopamine receptor D4	Dopamine receptors	Aminergic receptors	Class A	0,584	Major Depressive Disorder	Neuropsychiatric Disorder	332000000
DRD5	DRD5	Dopamine receptor D5	Dopamine receptors	Aminergic receptors	Class A	0,381	Major Depressive Disorder	Neuropsychiatric Disorder	332000000
GRM2	GRM2	Metabotropic glutamate receptor 2	Metabotropic glutamate receptors	Amino acid receptors	Class C	0,043	Major Depressive Disorder	Neuropsychiatric Disorder	332000000
GRM3	GRM3	Metabotropic glutamate receptor 3	Metabotropic glutamate receptors	Amino acid receptors	Class C	0,192	Major Depressive Disorder	Neuropsychiatric Disorder	332000000
GRM5	GRM5	Metabotropic glutamate receptor 5	Metabotropic glutamate receptors	Amino acid receptors	Class C	0,288	Major Depressive Disorder	Neuropsychiatric Disorder	332000000
HRH1	HRH1	Histamine H1 receptor	Histamine receptors	Aminergic receptors	Class A	0,478	Major Depressive Disorder	Neuropsychiatric Disorder	332000000
HRH2	HRH2	Histamine H2 receptor	Histamine receptors	Aminergic receptors	Class A	NA	Major Depressive Disorder	Neuropsychiatric Disorder	332000000
MTR1A	MTNR1A	Melatonin receptor 1A	Melatonin receptors	Melatonin receptors	Class A	0,416	Major Depressive Disorder	Neuropsychiatric Disorder	332000000
MTR1B	MTNR1B	Melatonin receptor 1B	Melatonin receptors	Melatonin receptors	Class A	0,415	Major Depressive Disorder	Neuropsychiatric Disorder	332000000
OPRD	OPRD1	Delta opioid receptor	Opioid receptors	Peptide receptors	Class A	0,525	Major Depressive Disorder	Neuropsychiatric Disorder	332000000
OPRK	OPRK1	Kappa opioid receptor	Opioid receptors	Peptide receptors	Class A	0,553	Major Depressive Disorder	Neuropsychiatric Disorder	332000000
OPRM	OPRM1	Mu opioid receptor	Opioid receptors	Peptide receptors	Class A	0,554	Major Depressive Disorder	Neuropsychiatric Disorder	332000000
OXYR	OXTR	Oxytocin receptor	Vasopressin and oxytocin receptors	Peptide receptors	Class A	0,089	Major Depressive Disorder	Neuropsychiatric Disorder	332000000
5HT2C	HTR2C	5-Hydroxytryptamine receptor 2C	Serotonin receptors	Aminergic receptors	Class A	0,443	Epilepsy	Neuropsychiatric Disorder	24400000	GBD 2021 Nervous System Disorders Collaborators. “Global, regional, and national burden of disorders affecting the nervous system, 1990-2021: a systematic analysis for the Global Burden of Disease Study 2021.” The Lancet. Neurology vol. 23,4 (2024): 344-381.doi:10.1016/S1474-4422(24)00038-3
ACM1	CHRM1	Muscarinic acetylcholine receptor M1	Acetylcholine receptors (muscarinic)	Aminergic receptors	Class A	NA	Epilepsy	Neuropsychiatric Disorder	24400000
ADA1A	ADRA1A	Alpha-1A adrenergic receptor	Adrenoceptors	Aminergic receptors	Class A	0,074	Epilepsy	Neuropsychiatric Disorder	24400000
ADA1B	ADRA1B	Alpha-1B adrenergic receptor	Adrenoceptors	Aminergic receptors	Class A	0,074	Epilepsy	Neuropsychiatric Disorder	24400000
ADA1D	ADRA1D	Alpha-1D adrenergic receptor	Adrenoceptors	Aminergic receptors	Class A	0,074	Epilepsy	Neuropsychiatric Disorder	24400000
ADRB1	ADRB1	Beta-1 adrenergic receptor	Adrenoceptors	Aminergic receptors	Class A	0,074	Epilepsy	Neuropsychiatric Disorder	24400000
ADRB2	ADRB2	Beta-2 adrenergic receptor	Adrenoceptors	Aminergic receptors	Class A	0,074	Epilepsy	Neuropsychiatric Disorder	24400000
ADRB3	ADRB3	Beta-3 adrenergic receptor	Adrenoceptors	Aminergic receptors	Class A	0,074	Epilepsy	Neuropsychiatric Disorder	24400000
S1PR1	S1PR1	Sphingosine-1-phosphate receptor 1	Lysophospholipid (S1P) receptors	Lipid receptors	Class A	NA	Epilepsy	Neuropsychiatric Disorder	24400000
5HT1A	HTR1A	5-Hydroxytryptamine receptor 1A	Serotonin receptors	Aminergic receptors	Class A	0,622	Schizophrenia	Neuropsychiatric Disorder	23000000	WHO website, accessed on January 13, 2025
5HT1D	HTR1D	5-Hydroxytryptamine receptor 1D	Serotonin receptors	Aminergic receptors	Class A	0,591	Schizophrenia	Neuropsychiatric Disorder	23000000
5HT2A	HTR2A	5-Hydroxytryptamine receptor 2A	Serotonin receptors	Aminergic receptors	Class A	0,62	Schizophrenia	Neuropsychiatric Disorder	23000000
5HT2B	HTR2B	5-Hydroxytryptamine receptor 2B	Serotonin receptors	Aminergic receptors	Class A	0,591	Schizophrenia	Neuropsychiatric Disorder	23000000
5HT2C	HTR2C	5-Hydroxytryptamine receptor 2C	Serotonin receptors	Aminergic receptors	Class A	0,614	Schizophrenia	Neuropsychiatric Disorder	23000000
5HT4R	HTR4	5-Hydroxytryptamine receptor 4	Serotonin receptors	Aminergic receptors	Class A	0,609	Schizophrenia	Neuropsychiatric Disorder	23000000
AA2AR	ADORA2A	Adenosine A2A receptor	Adenosine receptors	Nucleotide receptors	Class A	0,084	Schizophrenia	Neuropsychiatric Disorder	23000000
AA2BR	ADORA2B	Adenosine A2B receptor	Adenosine receptors	Nucleotide receptors	Class A	0,039	Schizophrenia	Neuropsychiatric Disorder	23000000
ACM1	CHRM1	Muscarinic acetylcholine receptor M1	Acetylcholine receptors (muscarinic)	Aminergic receptors	Class A	0,526	Schizophrenia	Neuropsychiatric Disorder	23000000
ACM2	CHRM2	Muscarinic acetylcholine receptor M2	Acetylcholine receptors (muscarinic)	Aminergic receptors	Class A	0,413	Schizophrenia	Neuropsychiatric Disorder	23000000
ACM3	CHRM3	Muscarinic acetylcholine receptor M3	Acetylcholine receptors (muscarinic)	Aminergic receptors	Class A	0,48	Schizophrenia	Neuropsychiatric Disorder	23000000
ACM4	CHRM4	Muscarinic acetylcholine receptor M4	Acetylcholine receptors (muscarinic)	Aminergic receptors	Class A	0,413	Schizophrenia	Neuropsychiatric Disorder	23000000
ADA1A	ADRA1A	Alpha-1A adrenergic receptor	Adrenoceptors	Aminergic receptors	Class A	0,565	Schizophrenia	Neuropsychiatric Disorder	23000000
ADA1B	ADRA1B	Alpha-1B adrenergic receptor	Adrenoceptors	Aminergic receptors	Class A	0,561	Schizophrenia	Neuropsychiatric Disorder	23000000
ADA1D	ADRA1D	Alpha-1D adrenergic receptor	Adrenoceptors	Aminergic receptors	Class A	0,562	Schizophrenia	Neuropsychiatric Disorder	23000000
ADA2A	ADRA2A	Alpha-2A adrenergic receptor	Adrenoceptors	Aminergic receptors	Class A	0,544	Schizophrenia	Neuropsychiatric Disorder	23000000
ADA2B	ADRA2B	Alpha-2B adrenergic receptor	Adrenoceptors	Aminergic receptors	Class A	0,525	Schizophrenia	Neuropsychiatric Disorder	23000000
ADA2C	ADRA2C	Alpha-2C adrenergic receptor	Adrenoceptors	Aminergic receptors	Class A	0,543	Schizophrenia	Neuropsychiatric Disorder	23000000
CNR1	CNR1	Cannabinoid receptor 1	Cannabinoid receptors	Lipid receptors	Class A	0,139	Schizophrenia	Neuropsychiatric Disorder	23000000
CNR2	CNR2	Cannabinoid receptor 2	Cannabinoid receptors	Lipid receptors	Class A	0,019	Schizophrenia	Neuropsychiatric Disorder	23000000
DRD1	DRD1	Dopamine receptor D1	Dopamine receptors	Aminergic receptors	Class A	0,508	Schizophrenia	Neuropsychiatric Disorder	23000000
DRD2	DRD2	Dopamine receptor D2	Dopamine receptors	Aminergic receptors	Class A	0,732	Schizophrenia	Neuropsychiatric Disorder	23000000
DRD3	DRD3	Dopamine receptor D3	Dopamine receptors	Aminergic receptors	Class A	0,704	Schizophrenia	Neuropsychiatric Disorder	23000000
DRD4	DRD4	Dopamine receptor D4	Dopamine receptors	Aminergic receptors	Class A	0,619	Schizophrenia	Neuropsychiatric Disorder	23000000
DRD5	DRD5	Dopamine receptor D5	Dopamine receptors	Aminergic receptors	Class A	0,528	Schizophrenia	Neuropsychiatric Disorder	23000000
HRH1	HRH1	Histamine H1 receptor	Histamine receptors	Aminergic receptors	Class A	0,385	Schizophrenia	Neuropsychiatric Disorder	23000000
HRH2	HRH2	Histamine H2 receptor	Histamine receptors	Aminergic receptors	Class A	0,49	Schizophrenia	Neuropsychiatric Disorder	23000000
HRH3	HRH3	Histamine H3 receptor	Histamine receptors	Aminergic receptors	Class A	0,116	Schizophrenia	Neuropsychiatric Disorder	23000000
OPRD	OPRD1	Delta opioid receptor	Opioid receptors	Peptide receptors	Class A	0,532	Schizophrenia	Neuropsychiatric Disorder	23000000
OPRK	OPRK1	Kappa opioid receptor	Opioid receptors	Peptide receptors	Class A	0,482	Schizophrenia	Neuropsychiatric Disorder	23000000
OPRM	OPRM1	Mu opioid receptor	Opioid receptors	Peptide receptors	Class A	0,489	Schizophrenia	Neuropsychiatric Disorder	23000000
OXYR	OXTR	Oxytocin receptor	Vasopressin and oxytocin receptors	Peptide receptors	Class A	0,525	Schizophrenia	Neuropsychiatric Disorder	23000000
S1PR1	S1PR1	Sphingosine-1-phosphate receptor 1	Lysophospholipid (S1P) receptors	Lipid receptors	Class A	0,095	Schizophrenia	Neuropsychiatric Disorder	23000000
S1PR2	S1PR2	Sphingosine-1-phosphate receptor 2	Lysophospholipid (S1P) receptors	Lipid receptors	Class A	0,074	Schizophrenia	Neuropsychiatric Disorder	23000000
S1PR3	S1PR3	Sphingosine-1-phosphate receptor 3	Lysophospholipid (S1P) receptors	Lipid receptors	Class A	0,074	Schizophrenia	Neuropsychiatric Disorder	23000000
S1PR4	S1PR4	Sphingosine-1-phosphate receptor 4	Lysophospholipid (S1P) receptors	Lipid receptors	Class A	0,074	Schizophrenia	Neuropsychiatric Disorder	23000000
S1PR5	S1PR5	Sphingosine-1-phosphate receptor 5	Lysophospholipid (S1P) receptors	Lipid receptors	Class A	0,078	Schizophrenia	Neuropsychiatric Disorder	23000000
SCTR	SCTR	Secretin receptor	Glucagon receptors	Peptide receptors	Class B1	0,075	Schizophrenia	Neuropsychiatric Disorder	23000000
TAAR1	TAAR1	Trace amine-associated receptor 1	Trace amine receptors	Aminergic receptors	Class A	0,405	Schizophrenia	Neuropsychiatric Disorder	23000000
