# Supplementary material for: Decoding GPCR signaling in living cells to advance early therapeutic discovery for neurological disorders
Source: Front Mol Neurosci. 2026 Jun 1;19:1789400. doi: 10.3389/fnmol.2026.1789400 (PMC13265478; doi:10.3389/fnmol.2026.1789400)
Supplement: SUPPLEMENTARY TABLE S2 — Targets of safety profiling panels. [file Table_2.XLSX]

## Sheet: Table S2
Target class	Panel 1 (2012) (Bowes et al)	Panel 2 (2017) (Lynch et al)	Panel 3 (2024) (Brennan et al)	Targets - Full name
GPCRs	ADORA2A	ADORA2A	ADORA2A	Adenosine receptor A2A
	ADRA1A	ADRA1A	ADRA1A	α1A-adrenergic receptor
	ADRA2A	ADRA2A	ADRA2A	α2A-adrenergic receptor
	ADRB1	ADRB1	ADRB1	β1-adrenergic receptor
	ADRB2	ADRB2	ADRB2	β2-adrenergic receptor
	CNR1	CNR1	CNR1	Cannabinoid receptor CB1
	CNR2	CNR2	CNR2	Cannabinoid receptor CB2
	CCKAR	CCKAR	CCKAR	Cholecystokinin A receptor
	DRD1	DRD1	DRD1	Dopamine receptor D1
	DRD2	DRD2	DRD2	Dopamine receptor D2
	EDNRA	EDNRA	EDNRA	Endothelin receptor A
	HRH1	HRH1	HRH1	Histamine H1 receptor
	HRH2	HRH2	HRH2	Histamine H2 receptor
	OPRD1	OPRD1	OPRD1	δ-type opioid receptor
	OPRK1	OPRK1	OPRK1	κ-type opioid receptor
	OPRM1	OPRM1	OPRM1	μ-type opioid receptor
	CHRM1	CHRM1	CHRM1	Muscarinic acetylcholine receptor M1
	CHRM2	CHRM2	CHRM2	Muscarinic acetylcholine receptor M2
	CHRM3	CHRM3	CHRM3	Muscarinic acetylcholine receptor M3
	HTR1A	HTR1A	HTR1A	Serotonin 5‑HT1A
	HTR1B	HTR1B	HTR1B	Serotonin 5‑HT1B
	HTR2A	HTR2A	HTR2A	Serotonin 5‑HT2A
	HTR2B	HTR2B	HTR2B	Serotonin 5‑HT2B
	AVPR1A	AVPR1A	AVPR1A	Vasopressin V1A receptor
			HTR6	Serotonin 5-HT6
			CCKBR	CCK2 receptor
			DRD3	Dopamine receptor D3
			GPBAR1	GPBA receptor
			MRGPRX2	Mas-related G protein-coupled receptor
			TACR3	NK3 receptor
		ADORA1		Adenosine A1 receptor
		ADORA2B		Adenosine A2B receptor
		ADORA3		Adenosine A3 receptor
		ADRA1B		Adrenergic α1B receptor
		ADRA2B		Adrenergic α2B receptor
		AGTR1		Angiotensin II AT1 receptor
		AGTR2		Angiotensin II AT2 receptor
		BDKRB2		Bradykinin B2 receptor
		CALCRL / RAMP1 complex		Calcitonin gene-related peptide receptor
		EDNRB		Endothelin ETB receptor
		MTNR1B		Melatonin MT2 receptor
		CHRM4		Muscarinic acetylcholine M4 receptor
		CHRM5		Muscarinic acetylcholine M5 receptor
		TACR1		Neurokinin NK1 receptor
		TACR2		Neurokinin NK2 receptor
		NPY1R		Neuropeptide Y1 receptor
		PTAFR		Platelet-activating factor receptor
		PTGER2		Prostaglandin E2 receptor EP2
		HTR2C		Serotonin 5-HT2C receptor
		HTR4		Serotonin 5-HT4 receptor
		HTR7		Serotonin 5-HT7 receptor
		UTS2R		Urotensin II receptor
		VIPR1		Vasoactive intestinal peptide receptor 1
Nuclear receptors	AR	AR	AR	Androgen receptor
	NR3C1	NR3C1	NR3C1	Glucocorticoid receptor
			ESR1	ERα
			PGR	PR
			RARA	RORα
		PPARG		PPAR-γ
Ion Channels	CHRNA1 or CHRNA4		CHRNA1 or CHRNA4	Acetylcholine receptor subunit α1 or α4
	CACNA1C	CACNA1C	CACNA1C	Voltage-gated calcium channel subunit α Cav1.2
	GABRA1		GABRA1	GABAA receptor α1
	KCNH2		KCNH2	Potassium voltage-gated channel subfamily H member 2; hERG
	KCNE1, KCNQ1		KCNE1, KCNQ1	Potassium voltage-gated channel KQT-like member 1 and minimal potassium channel MinK
	GRIN1		GRIN1	NMDA receptor subunit NR1
	HTR3A	HTR3A	HTR3A	Serotonin 5‑HT3
	SCN5A	SCN5A	SCN5A	Voltage-gated sodium channel subunit α Nav1.5
		GABRA/B/G		γ-Aminobutyric acid-A (GABAA) receptor
		GRIN1/GRIN2A-D		N-methyl-D-aspartate (NMDA) receptor
		KATP		Potassium channel (ATP-sensitive)
		KCNN1–3		Potassium channel (small conductance Ca²⁺-activated)
		P2RX family		Purinergic P2X receptor
Enzymes	ACHE	ACHE	ACHE	Acetylcholinesterase
	PTGS1		PTGS1	Cyclooxygenase 1; COX1
	PTGS2	PTGS2	PTGS2	Cyclooxygenase 2; COX2
	MAOA	MAOA	MAOA	Monoamine oxidase A
	PDE3A	PDE3A	PDE3A	Phosphodiesterase 3A
	PDE4D		PDE4D	Phosphodiesterase 4D
			MAOB	Monoamine oxidase B
Transporters	SLC6A3	SLC6A3	SLC6A3	Dopamine transporter
	SLC6A2	SLC6A2	SLC6A2	Noradrenaline transporter
	SLC6A4	SLC6A4	SLC6A4	Serotonin transporter
		TSPO		Translocator protein (TSPO)
		ATP1A1 etc.		Na⁺/K⁺-ATPase
			SLC6A1	GAT1
Epigenetic targets			BRD4	Bromodomain-containing 4
Proteases			CTSD	Cathepsin D
			MALT1	MALT1 paracaspase
		ACE		Angiotensin-converting enzyme
Kinases	LCK		LCK	Lymphocyte-specific protein tyrosine kinase
			ATM	ATM serine/threonine kinase
			AURKA	Aurora kinase A
			AURKB	Aurora kinase B
			EGFR	Epidermal growth factor receptor
			FGFR1	Fibroblast growth factor receptor 1
			FLT1	FMS related receptor tyrosine kinase 1
			GSK3B	Glycogen synthase kinase 3β
			INSR	Insulin receptor
			KDR	Kinase insert domain receptor
			KIT	KIT proto-oncogene receptor tyrosine kinase
			MAPK	Mitogen-activated protein kinase
			NTRK1	Neurotrophic tyrosine receptor kinase 1
			PDK1	Pyruvate dehydrogenase kinase 1
			PIK3CG	Phosphoinositide 4,5-bisphosphate 3-kinase catalytic subunit gamma
			PTK2	Protein tyrosine kinase 2
			ROCK1	Rho-associated coiled-coil containing protein kinase 1
			ROCK2	Rho-associated coiled-coil containing protein kinase 2
			SRC	SRC proto-oncogene non-receptor tyrosine kinase
			STK35	Serine/threonine kinase 35
Other receptors		SIGMAR1		Sigma (σ) receptor
		TNFRSF1A		Tumor necrosis factor (TNF)-α receptor
